# Supplementary material for: RGS2 drives male aggression in mice via the serotonergic system
Source: Commun Biol. 2019 Oct 11;2:373. doi: 10.1038/s42003-019-0622-0 (PMC6789038; doi:10.1038/s42003-019-0622-0)
Supplement: Supplementary file 3 — Supplementary Data [file 42003_2019_622_MOESM3_ESM.xlsx]

## Sheet: Fig 1
	Hippo	Hippo	5HT	5HT		Tph2	Tph2	Pet-1	Pet-1	b-Actin	b-Actin
	Rgs2	Rgs2	Rgs2	Rgs4		YFP+	YFP-	YFP+	YFP-	YFP+	YFP-		WT	Rgs2-/-	YFP+	YFP-
	WT	Rgs2-/-	YFP+	YFP-		56.89	0.0001	0.602	0.0001	149.65	77.34		1.028	1.133	1.236	1.186
	0.627	0.002	0.789	0.002		51.76	0.0003	0.559	0.0001	82.48	127.76		1.032	1.004	1.252	1.182
	1.444	0.001	0.556	0.002		23.54	0.0001	0.109	0.0001	127.54	114.33		1.1	1.1	0.864	0.864
	1.028	0.001	0.796	0.001		18.78	0.0001	0.197	0.0002	138.58	120.14		0.983	0.893	0.855	0.955
	1.532	0.002	0.279	0.002		37.99	0.0001	0.332	0.0001	66.92	92.74		0.994	0.994	0.838	0.938
	0.64	0.003	0.638	0.001		20.16	0.0001	0.183	0.0002	89.71	84.77		0.853	0.891	0.901	0.981
	0.983	0.003	0.302	0.003

## Sheet: Fig 2b
	ePet-Rgs2 lo							ePet-Rgs2 hi
	19.111	6.239	15.4	7.45	7.452	14.238		16.784	19.731	32.536	30.219
	9	9.717	6.2	12.55	4.81	12.524		15.397	14.692	12.714	16.969
	5.722	13.152	6.433	8.8	3.405	11.81		26.585	28.731	5.964	17.031
	5.444	13.261	8.7	20.7	2.69	11.429		22.688	15.769	14.286	15.438
	6.389	6.804	7.567	9.55	3.381	14.048		16.759	21.654	11.75	24.781
	10.944	8.217	8.8	10.55	2.5	27.81		17.308	24.154	25	11.625
	16.222	7.326	6.3	8.65	1.833	10.571		17.692	19.538	17.857	35.75
	11.611	5.63	7.233	12	2.5	11.857		19.161	20.846	12.964	18.75
	9.833	7.587	10.367	7.6	2.905	10.476		18.694	18.385	17.929	33.75
	7.278	8.283	14.133	8.4	4.452	12.667		14.159	28.731	25.357	25.375
	8.667	9.283	12.5	9.4	3.619	8.429		17.452	30.846	27.357	35.312
	15.111	7.304	9.967	6.65	3.571	12		18.944	30.115	18.643	31.781
	18	6.63	9.1	4.55	3.905	21.81		27.841	27.385	26.321	27.281
	13.056	6.261	11.767	9.35	4.69	17.905		15.92	28.923	27.179	36.312
	20	10.348	10.833	6.8	3.286	24.762		42.744	28.538	45.679	29.344
	26.167	6.391	12.433	10.95	5.286	9.571		26.705	32.308	36.286	23.531
	11.778	8.087	11.6	12.05	4.452	9.619		30.403	44.769	45.071	21.438
	18.111	10	9.133	9.4	2.381	9.81		34.927	22.192	39.393	19.281
	14.944	10.609	11.8	12.05	3.714	12.143		35.148	31.269	39.214	20.406
	19	6.652	17.967	11.15	3.905	28.714		35.452	15.308	39.571	13.688
	18.611	7.304	11.133	12.2	4.714	10.714		40.231	11	24.857	17.844
	11.111	6.565	9.867	13.3	8.595	22		46.962	14.308	28.679	27.125
	17.278	9.283	10.033	8.75	6.905	13.619		38.923	10.769	38.536	17.969
	21.889	10.609	14.267	5.25	6.095	13.857		35.538	21.077	37.607	35
	13.667	5.174	10.167	5.55	4.476	13.095		21.654	16.346	21.929	14.562
	13.778	9.37	10.567	5.2	3.333	32.333		22.231	18.038	20.071	20.375
	17.611	9.826	4.533	10.1	2.929	15.048		33.308	20	33.714	21.375
	11.778	11.065	12.7	9.45	3.357	19.19		54.385	15.154	33.893	27.375
	10	11.696	13.867	5.9	2.857	20.762		65.231	20	16.036	23.062
	12	10.065	15.367	3.5	10	20.429		61.577	18.077	42.643	34.094
	13.667	4.565	7.967	9.65	2.833	33.762		34.269	20.615	35.214	19.312
	13.278	12.13	11.7	4.55	4.548	18.238		35.654	13.423	29.286	16.719
	9.278	10.652	17.667	7.35	5.976	15.857		48.846	17.346	16.25	18.062
	8.111	10.065	16.9	15.65	2.476	23.619		30.769	9.962	38.714	16.219
	13.333	11.326	11.867	6.45	3.024	7		33.077	12.846	45.464	17.062
	11.778	12.565	13.9	6.5	4.69	13.714		31.231	7.308	20.571	24.031
	15.056	11.087	16.133	9.25	4.143	33.238		34.615	8.692	14.25	18.438
	7.056	11.674	23.833	8.2	4.143	29.571		57.077	15.346	21.214	22.906
	9.5	9.87	11.7	8.9	4.167	25.571		74.538	20.615	25.214	29.469
	8.889	7.239	14.633	8.7	2.905	38.143		63.923	23.115	36.714	24.75
	17.889	10.348	17.533	12.1	4.167	12.714		33.769	19.5	39.821	31.969
	10.444	11.087	9.233	11.05	5.238	17.095		46.654	25.385	20.071	20.312
	11.667	11.043	10.3	6.35	4.786	11.476		33.038	35.615	22.464	13.281
	15.222	9.674	7.7	7.55	3.905	16.143		28.769	28.923	22	16.875
	16.833	9.739	10.133	8.65	3.69	26.476		36.423	26.269	22.679	22.75
	14.444	10.304	8.2	10.45	3.262	14.714		35.154	35.923	19.107	12.594
	14	8.304	14.633	6.6	6.595	11.667		46.115	22.154	20.179	13
	19.556	5.978	11.2	13.25	3.619	20.857		41.692	29.385	28.286	21.031
	12.667	8.435	14	6.45	3	12.524		42.462	15.346	32.179	11.969
	11.167	9.913	10.233	6.85	4.595	23.429		59.346	17.231	11.179	18.719
	16.389	9.152	10.467	6.1	6.5	11		31.462	19.115	19.286	22.875
	10.778	8.63	13	9.1	11.262	11.667		22.577	11.692	19.429	11.375
	18.889	7.022	14.2	9.85	4.762	20		43.577	18.615	31.286	12.5
	14.944	16.022	10.6	10	6.524	10.476		56.731	33.538	20.071	11.406
	13.944	10.696	11.567	8.85	6.476	14		59.731	25.231	18.714	20.156
	15.222	14.065	15.067	9.1	4.429	20.143		42.769	20.731	16.607	14.531
	15.222	10.957	11.867	6.8	4.69	17.952		60.077	14.923	15.857	15.562
	12.833	9.065	9.133	5.4	4.429	28.524		57.423	9.692	23.607	13.938
	10.667	8.413	9.867	7.75	5.357	9.667		52.731	11.385	17.714	15.188
	11.333	8.413	15.233	7.35	4.071	10.429		34.154	14.231	14.607	10.219
	15.611	10.174	13	9.7	7.571	27.238		25.231	44.077	17.071	18.938
	11.5	8.804	11.7	6	3.881	16.905		27	14.538	13.643	18.094
	11.556	9.109	11	6.6	3.143	21.571		28.269	19.538	14.714	13.844
	11	14.587	10.567	6.95	4.905	30.476		13.654	28.423	14.107	10.656
	14.722	17.804	13.6	10.75	4.476	16.286		24.731	22.577	15	13.781
	10.389	13.022	10.167	9.5	3.286	25.048		24.077	25.769	13.643	24.656
	8.5	14.283	13.333	5.3	3.929	27.333		16.423	25.038	17.143	20.625
	12.056	6.891	8.867	9.6	3.31	34.905		42.462	40.269	11.929	27.688
	12.944	7.261	11.133	7.25	3.976	35		27.923	40.885	17	18.75
	17.556	9.674	17.2	12.1	5.881	29.857		23.692	20.385	10.321	18.219
	11.833	9.935	17.5	5.6	6.095	18.619		41.192	35.923	13.071	15.781
	20.889	9.109	19.167	4.8	3.929	16.476		40.385	26.346	15.75	16.062
	17.444	10.152	12.367	7.1	2.048	21		68.923	31.615	21.429	42.531
	14.333	9.435	13.867	9.45	3.595	25.381		33.923	16.462	10.643	39.812
	11.278	9.674	9.2	14.75	2.571	28.667		13.192	21.231	12.893	32.531
	8.889	9.522	11.833	6.15	3.214	31.333		22.731	34.538	19.75	16.844
	8.556	9.043	9.967	14.4	3.976	20.048		29.385	34.308	14.286	14.844
	11.667	13.043	15.667	8.7	1.405	19.619		26.346	19.038	16.821	21.125
	11.333	13.913	12.367	16.25	3.357	23.333		15	28.808	23.393	10.531
	13.389	12.696	12.667	9.3	5.571	14.524		13.5	24	16.786	10.688
	14.667	10.609	10.5	10.5	4.762	18.476		16.885	21.962	12.893	13.438
	9.889	10.522	10	9.25	6.571	26.143		16.115	29.154	10.25	25.156
	11.833	12.674	11.2	13.05	4.262	19.524		40.154	23.385	13.357	23.344
	12.278	7.022	8.233	9.1	10.571	25.429		39.654	38.731	12.5	16.469
	11.556	19.435	11.033	12.95	5.429	17.667		22.846	40.462	11.679	29.219
	9.556	13.522	10.6	6.55	3.571	14.524		40.5	29.154	17.464	26.594
	10.444	14.63	7.633	10.1	3.929	10.619		26.692	22.115	18.464	29.281
	10.667	16.826	13.233	10.15	4.143	11.381		38.385	38.077	21.357	22.25
	11.389	12.957	11.333	10.6	4	28.19		40.038	28.423	12.964	10.688
	16.944	12.565	11.533	8.2	5.262	16.238		31.192	23.423	11.786	20.844
	16.944	16.978	15.533	5.1	4.452	4.952		27.654	17.538	17.75	33.406
	14.278	13.978	11.533	8.05	3.857	15.381		27.385	23.192	14.75	25.156
	9	15.239	6.6	14.4	3.69	17.286		42.308	19.808	14.679	24.406
	10.389	13.674	12.9	10.1	7.976	19.952		37.615	28.5	27.679	34.781
	11.444	14.935	7.267	16.95	6.881	19.952		18.808	22.231	28.25	53.812
	10.667	14.826	10.433	9.75	3.095	16.286		25.885	18.885	14.286	50.375
	18.778	12.261	8.4	9.75	3.905	25.19		37.885	21.692	13.036	43.656
	19.556	13.891	12.567	7.85	5.286	31.905		32.769	22.846	22.929	60.25
	19.778	13.761	13.533	13.45	4.738	32.429		31.077	21.462	18.286	33.938
	11.944	16.609	10.9	20	7.119	13.714		24.423	32.769	17.857	54.781
	20.889	12.587	9.967	14.45	5.548	11.429		20.577	23.385	32.214	36.219
	15.333	13.848	11.033	21.8	3.881	22.286		21.615	21.577	27.786	29.125
	11.389	11.043	10.433	7.3	6.643	13.905		16.077	37.077	18.964	23.125
	12.278	9.609	15.267	12.2	4.619	25.667		22.077	12.577	14.714	27.438
	13.5	12.978	13.433	11.1	7.667	21.429		22.385	29.962	17.214	22.375
	17.5	16.522	9.133	10.2	7.095	22.619		13.654	37.946	21.429	30.562
	12.222	15.913	9.467	13.6	5.143	21.095		17.115	28.243	19.107	27.156
	16.389	10.391	15.233	13.8	3.571	29.048		13.577	34.297	25.571	23.188
	14	11.761	10.067	9.3	4.19	19.667		35.077	24.568	41.393	57.125
	21.389	12.065	9.067	10.65	5.595	17.667		16.154	17.405	27.5	36.094
	21.889	11.152	12.367	14.1	4.238	14		20.154	22	26.714	26.531
	13.556	16.826	10.033	14.95	3.571	16.095		32.654	27.486	14.143	35.188
	22.944	13.522	10.233	5.4	5.571	13.286		25.231	34.216	38.214	48.312
	14.556	15.174	11.667	14.75	5.643	21.81		36.577	34	24.964	32.844
	11.944	15.674	9.467	10.45	7.929	18.762		41.154	32.459	23.071	31.781
	12.778	10.261	9.4	6.15	5.857	26.143		22.385	26.514	44.714	23.5
	20.111	11.87	5.2	8.1	5.786	18.714		14.346	34.297	51.607	17.094
	11.556	7.957	7.433	3.65	5.81	21.19		12.769	22.811	41.143	14.375
	7.889	12.565	10.467	6.55	10.738	25.381		12.692	34.73	33.5	19.625
	10.056	12.065	8.8	8.85	2.452	33.19		46.346	24.351	37.893	25.406
	9.833	9.783	14.233	9.95	3.405	33.048		20.923	32.892	31.143	9.688
	10.944	12.565	13.3	8.3	2.31	24.857		29.269	26.703	20.464	34.062
	12.556	10.217	11.2	9.95	4.119	21.286		28.038	19.811	19.786	29.5
	12.833	9.804	10.133	9.8	5.69	19.619		26	20.838	29.714	30.438
	10.056	10.522	11.833	8.45	3.048	21.143		36.269	27.378	17.286	62.281
	14.278	12.848	13	6.55	3.619	17.19		31.462	12.676	16.607	34.312
	15.389	9.935	13.8	6.9	4.238	26.429		36.538	12.378	35.964	19.031
	14.444	9.326	13.167	6.5	3.167	21.667		21.5	16.784	25.714	23.906
	9.778	11.935	17.3	10.35	3.762	29.81		41.846	20.459	51	17.844
	18.444	9.196	12	8.65	3.357	25.238		35	12.189	25.571	15.156
	17.444	8.065	10.133	6.55	3.667	14.095		19.5	23.081	31.143	20.156
	19.556	10.804	19.167	7.25	4.167	24.048		16.231	33.811	31.357	18.094
	12.556	16.652	14.167	8.35	3.619	16.333		33.462	26.486	21.821	22.656
	12.111	11.196	11.8	5.15	3.405	29.19		22.154	18.568	36.786	20.5
	8.222	8.565	15.067	5.4	2.643	27.19		38.923	17.243	33.107	19.969
	17.222	8.957	10.133	7.7	4.5	29		47.154	25.297	14.679	34.594
	15.556	8.196	12.933	5.7	3.81	20.857		35.385	22.027	22.857	51.188
	10.778	9.674	7.867	6.55	3.405	16.143		46	39.162	24.714	17.844
	8.722	14.065	9.467	4.9	10.095	28.714		39.5	39.676	37.393	21.906
	11.222	10.696	10.5	4.65	6.548	38.095		40.192	38.486	50.571	12.469
	10.222	10.304	5.667	5.25	3.714	42		45.115	27.838	22.143	28.188
	11.278	12.935	12.1	6.6	3.952	20.048		45	39.081	26.464	28.375
	5.611	13.783	10.933	7.1	3.5	13.857		23.615	32.649	20.893	24.094
	6.167	10.761	19.3	9.1	2.81	34.476		49.269	37.757	21.25	27.812
	8.111	14.239	21.133	6.1	1.643	23.714		48.615	55.162	14.536	24.25
	14.389	9.217	19.267	10.5	3.929	13.143		21.731	40.378	17.964	16.562
	8.222	13.5	16.667	9.65	3.429	11.095		20.269	29.649	19.536	17.562
	8.5	13.304	18	10.65	3.119	14.952		38.423	51.405	8	15.438
	7.056	13.435	12.733	7.4	2.071	18.762		24.731	40.838	14.5	29.844
	6.611	17.087	15.167	3.6	4.381	18.143		40.654	37.081	11.5	20.781
	3.333	20.435	15.3	8.55	3.429	10.667		30.385	24.622	10.357	23.5
	10.222	14.717	10.067	8.15	3.833	15.095		56.577	31.108	12.107	17.781
	15.833	15.217	17.433	5.45	4.452	12.048		28.846	33.405	10.929	32.75
	12.167	10.304	9.333	7.8	5.881	17.81		24.346	46	15.286	17.156
	12.889	12.196	18.267	5.15	3	19.619		39.731	45.162	4.571	32.281
	8.389	13.348	14.8	5.05	4.286	11.81		31.385	31.054	9.25	14.969
	8.611	20.783	10.533	4.9	2.524	29.905		20.538	22.649	13	18.688
	10.222	12.174	7.533	10.5	4.381	10.238		23.462	31	20.071	16.688
	9.111	10.913	14.533	7.9	3.238	11.286		53.692	31.757	12.571	22.969
	11.333	9.804	14	5.45	2.024	20.095		33.423	33.378	17.071	21.688
	14	11.37	8.5	6.05	3.452	20.667		21.923	16.054	22.286	23.938
	7.167	14.087	11.633	4.5	4.262	32.286		18.769	12.351	10.107	18.312
	12.833	13.522	11.567	4.35	2.429	27.143		17.538	17.162	10.607	34.344
	11.778	16.435	14.9	8.7	4.524	26.571		16.885	14.703	10.464	15.188
	14.556	9.978	16.233	5.25	4.095	22.333		27.077	17.297	12.5	27.5
	14.667	12.239	8.8	3.9	3.976	19.667		34.654	24.4	13.714	17.875
	18.111	10.848	16.167	6.1	3.643	36.952		34.885	21.6	13.321	19.594
	13.333	10.348	12.933	4.75	2.952	21.476		54.192	19.067	13.036	19.688
	9	12.804	9.333	3.95	3.071	28.762		54.423	11.467	14.357	9.719
	11	12.783	8.3	5	3.357	24.238		26.423	11.667	12.321	15.719
	12.056	11.261	15.167	3.35	2.833	22.429		15	12.933	12.321	14.062
	12.444	12.652	14.8	3.15	3.024	17.667		9.308	13.667	24.286	15.219
	10.278	16.761	10.167	7.35	3.595	17.952		11.154	18.933	16.929	18.031
	8.056	12.587	13	9.2	3.548	24.381		19.192	18.2	14.107	14.344
	10.444	11.152	14.733	4.6	3.738	19.81		12.769	13.067	19.714	12.719
	14.056	18.152	11.5	6.75	4.19	11.048		20.769	23.4	14.393	10.5
	10.833	13.957	12.933	9.5	2.69	14.619		27.5	12.533	14.786	11.188
	11.278	8.87	13.167	11.9	2.381	32.095		23.038	21.267	11.857	11.531
	12.722	14.652	13.367	3.6	2.5	19.524		18.192	17.6	14.929	10.406
	15.722	10.13	12.1		3.81	22.048		12.808	15.933	13.964	15.062
	13.056	12.63	11.1		3.667	26.238		8.846	13.8	11.893	51.188
	9.778	9.87	10.367		3.929	21.476		15.577	14.333	21.607	41.625
	12.944	12.022	10.033		2.976	21.238		13.192	13.6	14.286	60.438
	14	13.978	11.533		4.619	20.19		14.077	13.267	15.821	15.094
	12.167	11.457	9.567		3.857	31.571		20.885	16.467	16.143	15.062
	12.111	13.196	8.5		5.476	27		21.057	17.867	14.571	19.5
	17.722	11.261	8.233		4.929	24.952		21.906	20.267	19.714	12.688
	16.111	12.348	8.967		2.19	51.476		17.396	16.4	17.179	25.469
	10.944	10.674	10.8		3.738	22.857		35.075	20.4	21.5	26.875
	13.556	13.065	8.233		2.738	28.857		15.925	12.6	20.321	22.375
	18.889	13.326	10.1		4.167	11.857		18.755	13.867	14.571	8.5
	9.389	13.065	12.4		5.405	30.476		18.585	17.333	11.786	21.125
	11.167	10.065	8.433		3.31	16.238		22.17	10.2	18.393	19.656
	8	7.022	17.067		4.167	30.238		35	21.6	21.143	10.75
	8.944	10.087	12.267		2.81	17.857		25.415	11.467	27.607	20.188
	16.889	10.152	12.867		6.548	28.905		21.283	23.333	16.643	27.312
	13.833	13.217	11.5		2	23.143		24.774	16.4	16.821	28
	18.889	9.739	14.367		2.833	27.19		25.566	8.667	20.857	35.25
	15.167	9.37	12.1		3.167	17.333		25.943	13.867	23.107	50.031
	8.778	8.478	13.967		2.31	16		21.925	18.333	34.607	33.469
	13.222	12.261	13.033		3.476	13.81		20.642	19.067	22.643	33.391
	14.611	9.717	10.633		7.381	19.762		16.453	20.133	19.214	11.304
	13.611	13.674	19.533		3.833	25.381		17.717	8.857	17.214	7.391
	10.056	10.522	16.433		4.571	18.619		31.075	9.657	17.179	9.087
	16.056	10.565	11.767			25.905		19.113	11.4	22.357	6.478
	18.222	12.717	11.567			22.143		21.642	13.286	17.964	10.217
	16.778	6.957	17.4			32.095		33.722	16	14.179	11.652
	19.778	8.348	16.233			17.905		24.111		16.643	25.522
	23.056	14.783	16.133			20.857		17.056		20.25	7.435
	17.111	10.587	13.3			17.667		12.5		21.393	16.13
	19.111	10.087	14.5			24.619		21.222		16.321	10.739
	16.222	7.37	11.767			23.524		28.833		17.786	11.739
	14.722	5.913	13.433			22.952		19.778		16.536	15.261
	16.389	8.804	8.567			25.619		22.333		14.357	23.522
	18.889	8	10.8			24.81		19.667		14.429	18.957
	12.667	10.674	13.633			26.524		22.944		20.714	36.696
	15.778	8.696	21.033			33.571		27.333		23.893	15.391
	15.278	6.826	12.533			30.286		35.722		20.964	12.435
	14.778	10.891	12.967			31.857		49.611		19.429	27.87
	13.722	12.848	17.633			24.619		37.167		18.107	23.13
	16.278	12.152	10.967			28.143		27.5		12.893	8.783
	18.389	12.848	11.1			24.476		21.889		12.607
	14.056	10.804	13.6			32.857		46.333		13.25
	14.944	11.37	7.667			24.143		17.944		10.286
	12.444	9.522	11.567			25.857		28.5		13.429
	15.111	10.37	11.567			11.952		26.556		15.107
	15	12.913	9.433			46.286		30.722		14.179
	12.556	10.957	7.967			38		17.444		16.821
	16.833	11	7.133			25.762		34.222		16.321
	19.5	8.783	13.067			53.952		18.5		15.679
	12.833	8.848	18.533			36.619		23.611
	17.944	6.109	8.833			38.429		33.611
	14.167	10.783	6.967			51.571		32.444
	15.889	11.978	8.633			40.524		59.667
	16.111	11.739	11.433			23.476		16.889
	15.278	11.87	6.6			24.19		17.278
	10.778	14.696	12.467			20.952		31.389
	12.278	13.783	5.5			32.095		25.667
	11.944	11.304	5.533			32		32.5
	11.944	12.217	4.5			36.286		30.667
	13.333	7.478	4.933			45.333		26.056
	14.889	11.13	3.933			43.667		33.889
	11.833	6.957	6.233			20.19		14.167
	12.833	6.804	6.067			18.429		11.556
	8.833	13.717	4.8			18.381		14.667
	14	6.607	7.633			24.952		25.111
	21.833	9.286	5.8			19.143		47.333
	10.167	9.036	11.467			46.333		20.722
	8.389	6.25	6.3			18.571		17.167
	8.389	8.393	4.367			22.095		19.944
	13.056	12.821	9			17.429		26.722
	12.889	10.107	3.8			28.667		17.556
	9.167	7.607	7.7			26.905		22
	10.167	9.5	4.667			49.524		24.833
	8.778	9.321	6.333			28.429		37
	8.833	14.321	4.333			17.381		26.111
	7.778	15.071	9.567			18.524		20.611
	9.278	12.679	7.967			11.762		34.556
	4.111	14.179	6.733			7.762		25.278
	5.556	18.714	9.167					22.889
	6.667	16.357	12.7					27.056
								18.778
								28.222
								20.056
								19.333
								29.111
								23.889
								19.5
								28
								22.333
								24.111
								22.333
								29.111
								24.944
								14.944
								31.889
								33.667
								35.444
								28.056
								44.556
								16.167
								22.278
								30.889
								36.111
								28.444
								24.556
								35.389
								18.667
								36.286
								35.643
								29.143
								21
								22.214
								13
								17.429
								28.429
								24.286
								22.929
								18.071
								22.143
								23.714
								18.143
								25.857
								27.357
								19.786
								24.214
								23.714
								22.286
								30.286
								26.643
								34.286
								23.286
								25.286
								21.571
								28.143
								25.5
								23.857
								15.571
								28.286
								19

## Sheet: Fig 2e
	control lo	ePet-Rgs2 lo	control hi	ePet-Rgs2 hi
	0.477	0.667	0.609	0.735
	0.652	0.712	0.608	0.928
	0.700	0.698	0.591	0.644
	0.628	0.708	0.576	0.827
	0.708	0.642	0.544	0.683
	0.629	0.639	0.559	0.946
	0.587	0.668	0.513	0.659
	0.487	0.624	0.564	0.801
	0.509	0.640	0.537	0.625
	0.460		0.621	0.769
	0.701		0.603	0.881
				0.614

## Sheet: Fig 3
		# attacks					duration attacks					latency					# bites						RI with pups	# attacks				duration attacks
		control lo	ePet-Rgs2 lo	control hi	ePet-Rgs2 hi		control lo	ePet-Rgs2 lo	control hi	ePet-Rgs2 hi		control lo	ePet-Rgs2 lo	control hi	ePet-Rgs2 hi		control lo	ePet-Rgs2 lo	control hi	ePet-Rgs2 hi			control lo	ePet-Rgs2 lo	control hi	ePet-Rgs2 hi		control lo	ePet-Rgs2 lo	control hi	ePet-Rgs2 hi
		0	4	5	5		0	5	10.11	9.25		300	121	183.6	12		0	0	1	2			5	3	6	2		33	13	13.56	6.6
		4	6	1	6		10	47	0.52	29.51		101	50	183	66		1	4	0	5			0	7	1	7		0	14	0.45	19.55
		10	1	1	3		14	8	3.18	2.46		11	32	72	129.6		3	1	0	1			6	1	0	3		11	1	0	9.58
		0	3	5	3		0	13	20.85	3.65		300	152	82.2	93		0	1	1	0			2	0	0	2		3	0	0	12.23
		1	1	4	10		2	3	5.82	18.95		108	221	24	13.8		1	1	0	3			0	0	6	6		0	0	21.87	9.07
		0	7	0	7		0	27	0	44.13		300	124	300	76.8		0	2	0	2			5	0	3	11		13	0	2.72	26.8
		0	6	0	8		0	9	0	29.6		300	28	300	30.6		0	1	0	3			0	3	0	0		0	3	0	0
		0	3	0	6		0	20	0	31.99		300	153	300	3		0	2	0	2			0	2	0	10		0	5	0	19.47
		8	3	0			46	14	0			12	110	300			4	1	0				0	6	0	7		0	16	0	29.94
		0	9	0			0	22	0			300	25	300			0	2	0				0	0	0			0	0	0
		5	0				19	0				145	300				0	0						0	0				0	0
			0					0					300					0							0					0
			6					32					103					2
			5					6					96					1
		Tube Dominance		Control lo (9)	ePet-Rgs2lo (12)	54 trials		Control hi (12)	ePet-Rgs2hi (9)	54 trials
		Parameter		%	%			%	%
		Winner		25	55			9.3	70.4
		Loser		55	25			70.4	9.3
		Tie		20	20			20.3	20.3

## Sheet: Fig 4
	# attacks					duration attacks					latency						bites
	Rgs2-/-	control	Rgs2-/-/ePet-Rgs2 lo	Rgs2-/-/ePet-Rgs2 hi		Rgs2-/-	control	Rgs2-/-/ePet-Rgs2 lo	Rgs2-/-/ePet-Rgs2 hi		Rgs2-/-	control	Rgs2-/-/ePet-Rgs2 lo	Rgs2-/-/ePet-Rgs2 hi			Rgs2-/-	control	Rgs2-/-/ePet-Rgs2 lo	Rgs2-/-/ePet-Rgs2 hi
	0	NA	0	5		0	22	0	68		300	181	300	20			0	0	0	3
	0		0	4		0	4	0	23		300	173	300	66			0	0	0	2
	0		0	3		0	19	0	52		300	72	300	23			0	1	0	2
	0		4	0		0	0	19	0		300	82	124	300			0	1	4	0
	3		0	4		3	5	0	26		92	34	300	9			2	3	0	2
	0		6	0		0	0	20	0		300	101	110	300			0	0	2	0
	2		20	0		3	3	47	0		280	14	11	300			1	2	6	0
	0		2	0		0	0	16	0		300	300	157	300			0	0	3	0
	0		8	0		0	16	26	0		300	103	146	300			0	1	3	0
	0		0	1		0	0	0	10		300	300	300	144			0	0	0	2
	0		9	5		0	0	35	82		300	300	30	34			0	0	5	3
	0		4			0	5	33			300	300	31				0	0	6
	0		9			0	28	93			300	12	11				0	3	6
	0		0			0	14	0			300	300	300				0	0	0
			3				0	20				45	180					2	3
			0					0					300						0
			6					38					34						5

## Sheet: Fig 5
	Tube Dominance		Rgs2-/-(14)	Rgs2-/-/ePet-Rgs2 lo (17)	54 trials		Rgs2-/- (10)	Rgs2-/-/ePet-Rgs2 hi (11 )	40 trials
	Parameter		%	%			%	%
	Winner		22	78			26	69
	Loser		78	22			69	26
	Tie		0	0			8	8
	Tube Dominance		Rgs2-/-/ePet-Rgs2 lo (17)	ePet-Rgs2 lo (8)	36 trials		Rgs2-/-/ePet-Rgs2 hi (11)	ePet-Rgs2 hi (8)	44 trials
	Parameter		%	%			%	%
	Winner		43	57			60	32
	Loser		57	43			32	60
	Tie		0	0			8	8

## Sheet: Fig 6
		Firing Rate						ISI CV						ISI CV2
		Control hi	ePet-Rgs2 hi	Rgs2-/-	Rgs2-/-/ePet-Rgs2 hi			Control hi	ePet-Rgs2 hi	Rgs2-/-	Rgs2-/-/ePet-Rgs2 hi			Control hi	ePet-Rgs2 hi	Rgs2-/-	Rgs2-/-/ePet-Rgs2 hi
		2.9	4.7	2.4	2.3			0.315	0.277	0.404	0.465			0.378	0.184	0.442	0.511
		3.4	2.3	2	3.2			0.27	0.32	0.447	0.26			0.273	0.389	0.492	0.295
		2	2.2	2	0.6			0.379	0.313	0.345	0.352			0.495	0.371	0.43	0.358
		1.8	3.2	1.4	3.5			0.702	2.261	0.435	0.56			0.903	0.313	0.51	0.452
		1.5	3.8	2.9	2.1			0.367	0.235	0.61	0.387			0.452	0.263	0.62	0.409
		1.1	1	2.5	3.4			0.398	0.599	1.546	0.455			0.514	0.867	0.496	0.327
		2.2	4.7	1.2	3.9			0.502	0.432	1.349	0.35			0.44	0.532	1.214	0.264
		2.2	2.1	2.1	2.5			0.325	0.227	0.426	0.789			0.401	0.272	0.516	0.477
		1.5	2.6	1.6	5.4			1.196	0.404	0.507	0.204			0.516	0.412	0.499	0.204
		2.5	3.4	1.4	0.8			0.406	0.218	0.874	0.312			0.438	0.241	0.809	0.376
		2.6	4	1	2.6			0.268	0.359	0.894	0.263			0.322	0.379	0.698	0.27
		2.3	4.4	0.6	0.2			0.478	0.186	0.447	0.888			0.459	0.177	0.465	0.881
		1.2	1.9	0.7	2			0.411	0.385	0.69	0.427			0.472	0.428	0.524	0.504
		2.1	3.3	0.4	3.5			0.229	0.402	0.661	0.233			0.26	0.45	0.773	0.269
		2.9	2.1	1.4	1.8			0.274	1.164	0.757	0.348			0.293	0.559	0.7	0.407
		2	2.7	0.8	0.6			0.343	0.407	0.622	0.565			0.407	0.367	0.758	0.648
			3.2	3	1.5				0.239	0.644	0.443				0.246	0.539	0.51
				1.3	1.7					0.879	0.409					0.731	0.493
				1.5	0.9					0.585	0.479					0.538	0.438
				4.5	1.8					0.493	0.667					0.381	0.735
				1.8	3.5					0.488	0.687					0.604	0.473
				1.1	0.8					0.772	0.682					0.701	0.839
				1.1						0.576						0.785
				0.6						1.498						0.943
				0.6						1.135						0.709
				1.1						0.529						0.535
				2.5						0.323						0.323
				0.2						1.589						1.062
				2.2						0.519						0.445

## Sheet: Fig 7
DRN	Control hi	ePet-Rgs2 hi	Rgs2-/-	Rgs2-/-/ePet-Rgs2 hi
	1.602	1.415	0.496	1.565
	1.308	1.657	0.827	1.232
	1.974	1.791	0.641	1.282
	2	1.25	1.001	1.292
	1.462	1.286	1.037	1.258
	1.045	1.638	1.148	1.321
	0.955	1.138	0.651	1.76
	1.826	1.333	0.765	1.739
	1.463	1.452	0.542	1.136
	1.145	2.111	1	1.254
	1.008	1.806	0.927	1.304
	1.421	1.157	0.82	1.158
	0.844	2.37	0.475	1.5
	2.163	1.651	0.806	1.363
		1.722		1.343
		2.14
		1.84
VMHvl	Control hi	ePet-Rgs2 hi	Rgs2-/-	Rgs2-/-/ePet-Rgs2 hi
	2.21	3.638	0.496	1.56
	2.75	4.073	0.827	1.458
	2.759	2.883	0.641	2.027
	3.043	4.642	1.001	1.133
	2.933	2.878	1.037	0.687
	2.917	2.122	1.148	0.983
	2.842	1.767	0.651	0.666
	3.312	4.036	0.765	1.128
	2.827	3.8	0.542	1.055
	1.936	3.77	0.989	1.118
	3	1.971	0.927	0.931
	2.75	5.293	0.82	0.73
		4.465	0.475	1.788
		2.327	0.806	1.254
		2.409		2.618
		1.679		1.254
		3.062		1.352
		2.777		0.942
		1.744		1.017
		6		2.091
		5.902		0.68
		3.628
		4.333

## Sheet: Fig 8B
Corrected
	Control hi	ePet-Rgs2 hi	Rgs2-/-
	0.011241	0.25083	0.0033947
	0.089799	0.0039794	0.050762
	0.090464	0.18767	0.070412
	0.0057389	0.13535	0.057675
	0.14769	0.090354	0.22426
	0.097856	0.19102	0.010361
	0.057476	0.11702	0.057209
	0.10727	0.14564	0.061777
	0.057824	0.047382	0.0067266
	0.20208	0.0072352	0.10023
	0.043389	0.17234	0.0068212
	0.023363	0.021987	0.0068319
	0.043455	0.1149	0.09101
	0.063511	0.015843	0.036939
	0.18357	0.060197	0.084212
	0.091559	0.11596	0.026948
	0.082174	0.29242	0.095199
	0.020056	0.08506	0.11808
	0.016688	0.099443	0.18893
	0.17355	0.28573	0.2414
	0.097837	0.12961	0.16947
	0.063511	0.13445	0.136
	0.067241	0.1394	0.10411
	0.023363	0.12962	0.0238
	0.129	0.15509	0.0067683
	0.10713	0.1694	0.020305
	0.11099	0.066313	0.051319
	0.01335	0.08856	0.010074
	0.13854	0.11458	0.013433
	0.040112	0.11738	0.0034538
	0.040927	0.0037915	0.14606
	0.016714	0.020602	0.13281
	0.052373	0.041364	0.0067788
	0.023362	0.065229	0.087592
	0.053401	0.27487	0.0067894
	0.034969	0.0035142	0.013664
	0.050064	0.010904	0.034
	0.080969	0.010218	0.010232
	0.18613	0.16134	0.078594
	0.043389	0.0034523	0.046903
	0.056174	0.0034016	0.05579
	0.0033376	0.087386	0.03041
	0.062238	0.11358	0.051971
	0.11002	0.10949	0.0034159
	0.033376	0.10327	0.18161
	0.070197	0.14838	0.0033633
	0.15007	0.0063416	0.13799
	0.039929	0.16541	0.04687
	0.023435	0.1858	0.0306
	0.01009	0.053198	0.067163
	0.026742	0.040399	0.06054
	0.080102	0.20084	0.053066
	0.046798	0.069254	0.026193
	0.24328	0.034879	0.010312
	0.14104	0.29856	0.033894
	0.18909	0.064256	0.072073
	0.12663	0.13255	0.0034702
	0.063414	0.089317	0.010121
	0.21961	0.092087	0.037342
	0.080101	0.10003	0.037111
	0.093883	0.090482	0.013642
	0.080102	0.069169	0.060821
	0.053483	0.020015	0.0034106
	0.0040051	0.023315	0.0034213
	0.010168	0.09824	0.0035435
	0.13453	0.067698	0.024176
	0.11651	0.098331
	0.030695	0.020045
	0.20432	0.062804
	0.034151	0.086997
	0.0034151	0.079452
	0.054049	0.036694
	0.061568	0.1231
	0.010326	0.090067
	0.010491	0.101
	0.010375	0.20682
	0.0068195	0.11972
	0.034097
	0.010491
	0.16786
	0.043937
	0.09596
	0.095175
	0.13664
	0.11506
	0.081727
	0.081346
	0.013579
	0.0067474
	0.1632
	0.2771
	0.0033685
	0.02109
	0.043656
	0.079737
	0.0099975
	0.013371
	0.071382

## Sheet: Fig 8C
	Control hi	ePet-Rgs2 hi	Rgs2-/-
	0.769231	0.692308	0.43662
	0.875	0.666667	0.642857
	0.6	0.818182	0.25
	0.62069	0.684211	0.190476

[truncated: 3 more sheets: Fig 8D-F, SS Fig 1A-C, SS Fig 1D]
